# Supplementary material for: Feasibility of Home-Based Pulmonary Rehabilitation of Pediatric Patients with Chronic Respiratory Diseases
Source: Children (Basel). 2024 Apr 29;11(5):534. doi: 10.3390/children11050534 (PMC11119592; doi:10.3390/children11050534)
Supplement: Supplementary file 1 [file children-11-00534-s001.zip]

Archive with 1 entries (1 files):
- children-2967176-supplementary.pdf
